# Supplementary material for: Factors predicting readmission in patients with COVID-19
Source: BMC Res Notes. 2021 Sep 26;14:374. doi: 10.1186/s13104-021-05782-7 (PMC8474946; doi:10.1186/s13104-021-05782-7)
Supplement: Supplementary file 1 — Additional file 1. Raw data for possible analysis and review studies. [file 13104_2021_5782_MOESM1_ESM.xlsx]

## Sheet: Sheet1
pcr_01	week	age	readmisatio	dateread	sex	comorbid24	drycough	fever	sortrout	hadeach	shortofbearth	siezure	cr	ICU	SPO2	STATUSALIVE	DurationHospitalization	GroundglassOpacity	ctresult	locatio	Bilateral	lesionnumber	Pleuraleffusion	ICUday	Interdayreadmistio	readmis2	ID	Ddimer	duration6	catage	Crcat														Interdayreadmistio
	5	59	no		male	no	yes	yes	yes	No	yes	No	0.9	no	90	Alive	2	yes	AbNormal	Peripheral involvement	No	single lesion	no				205	no	<=6	<=60	<1.2 normal
neg	6	51	no		female	OTHERS	No	No	No	No	yes	No	1.9	no	88	Alive	1		Normal								160	yes	<=6	<=60	>=1.2 abnormal
pos	7	62	no		female	HTn	yes	yes	No	No	No	No	1	no	93	Alive	4	yes	AbNormal	Multiple lobes involvement	yes	more than 10 lesions	no				239	yes	<=6	>60	<1.2 normal
	4	38	no		female	no	yes	yes	No	No	yes	No	1.1	no	96	Alive	3	yes	AbNormal	Peripheral involvement	yes	more than 10 lesions	no				77	yes	<=6	<=60	<1.2 normal
neg	7	22	no		female	no	yes	yes	No	No	yes	No	0.8	no	98	Alive	3	yes	AbNormal	Lung bases involvement.	yes	more than 10 lesions	no				11	no	<=6	<=60	<1.2 normal
neg	9	61	no		female	HTn	No	yes	No	No	yes	No	1.3	no	90	Alive	3		Normal								233	yes	<=6	>60	>=1.2 abnormal
neg	5	66	no		female	no	yes	yes	yes	No	yes	No	0.9	no	96	Alive	3	yes	AbNormal	Multiple lobes involvement	No		no				275	yes	<=6	>60	<1.2 normal
neg	4	71	no		female	no	yes	yes	No	No	yes	No	1.3	no	90	Alive	6	yes	AbNormal	Multiple lobes involvement	yes	more than 10 lesions	no				312	no	>6	>60	>=1.2 abnormal
neg	9	47	no		male	no	yes	yes	No	No	yes	No		no	96	Alive	2		Normal								124	yes	<=6	<=60
neg	6	39	no		female	no	yes	yes	No	No	yes	No	0.8	no	95	Alive	7		Normal								83	yes	>6	<=60	<1.2 normal
neg	5	39	no		male	DM	yes	yes	No	No	yes	No	1.1	no	96	Alive	2		Normal								80	yes	<=6	<=60	<1.2 normal
pos	5	60	no		male	OTHERS	yes	yes	No	No	yes	No	2.9	no	88	Alive	4	yes	AbNormal	Multiple lobes involvement	yes	more than 10 lesions	no				218	yes	<=6	<=60	>=1.2 abnormal
neg	10	41	no		male	no	No	yes	No	No	yes	No	1.3	no	96	Alive	4	no	AbNormal	Peribronchovascular distribution	No	more than 10 lesions	no				90	yes	<=6	<=60	>=1.2 abnormal
neg	2	37	no		female	no	yes	yes	No	No	yes	No	1	no	93	Alive	3	yes	AbNormal	Peripheral involvement	No	more than 10 lesions	yes				74	yes	<=6	<=60	<1.2 normal
pos	3	25	no		male	no	No	No	No	No	yes	No	1	no	98	Alive	2	no	AbNormal	Peripheral involvement	No	less than 10 lesions	no				14	yes	<=6	<=60	<1.2 normal
pos	5	59	no		female	HTn	yes	yes	No	No	yes	No		no	78	Alive	3	yes	AbNormal	Peripheral involvement	No	less than 10 lesions	no				212	yes	<=6	<=60
neg	7	68	no		male	no	No	No	No	No	yes	No	1.9	no	77	Alive	5	yes	AbNormal	Multiple lobes involvement	No	more than 10 lesions	no				304	yes	<=6	>60	>=1.2 abnormal
pos	10	69	no		female	HTn	No	No	No	No	yes	No	1	no	96	Alive	5	no	AbNormal	Multiple lobes involvement	No		no				309	yes	<=6	>60	<1.2 normal
pos	5	35	no		male	no	No	yes	No	No	No	No	0.6	no	96	Alive	3	yes	AbNormal	Multiple lobes involvement	yes	more than 10 lesions	no				58	no	<=6	<=60	<1.2 normal
pos	5	33	no		male	no	yes	yes	No	No	yes	No	0.9	no	85	Alive	1	yes	AbNormal	Lung bases involvement.	yes	more than 10 lesions	no				46	no	<=6	<=60	<1.2 normal
neg	1	53	no		female	HTn	No	No	No	No	yes	No	0.7	no	93	Alive	1	yes	AbNormal	Lung bases involvement.	yes	less than 10 lesions	no				170	yes	<=6	<=60	<1.2 normal
neg	4	71	no		female	OTHERS	yes	yes	No	No	yes	No	1	no	95	Alive	4	yes	AbNormal	Multiple lobes involvement	yes	more than 10 lesions	no				311	yes	<=6	>60	<1.2 normal
pos	4	46	no		male	no	yes	yes	No	No	No	No		no	92	Alive	2	yes	AbNormal	Multiple lobes involvement	yes	more than 10 lesions	no				122	yes	<=6	<=60
neg	9	37	no		male	no	yes	No	No	No	yes	No	0.9	yes	90	Alive	8	no	AbNormal	Peripheral involvement	No	less than 10 lesions	no	1			72	yes	>6	<=60	<1.2 normal
pos	4	31	no		male	no	yes	yes	No	No	yes	No	1.1	yes	65	Alive	14	yes	AbNormal	Multiple lobes involvement	yes	more than 10 lesions	no	7			34	yes	>6	<=60	<1.2 normal
pos	9	40	no		male	no	yes	No	No	No	yes	No	1	no	92	Alive	9	no	AbNormal	Multiple lobes involvement	No	single lesion	no				84	no	>6	<=60	<1.2 normal
pos	10	48	no		male	no	yes	No	No	No	No	No	1.3	no	89	Alive	7	yes	AbNormal	Peripheral involvement	No		no				134	yes	>6	<=60	>=1.2 abnormal
neg	4	76	no		female	OTHERS	No	No	No	No	yes	No	1.3	no	90	Alive	3		Normal								336	no	<=6	>60	>=1.2 abnormal
neg	8	28	no		male	no	No	yes	No	No	No	No	1	no		Alive	4	yes	AbNormal	Peripheral involvement	No	less than 10 lesions	no				23	yes	<=6	<=60	<1.2 normal
neg	1	71	no		male	OTHERS	No	yes	No	No	No	No	1.1	no	95	Alive	7	yes	AbNormal	Multiple lobes involvement	yes	more than 10 lesions	no				313	no	>6	>60	<1.2 normal
neg	6	16	no		male	no	yes	yes	No	No	yes	No		no	89	Alive	6	yes	AbNormal	Peripheral involvement	yes	more than 10 lesions	no				5	yes	>6	<=60
	2	52	no		male	no	yes	yes	No	No	yes	No	1	no	95	Alive	2	yes	AbNormal	Apical lobes	No	single lesion	no				168	no	<=6	<=60	<1.2 normal
neg	1	60	no		male	HTn	No	yes	No	No	yes	No	1.2	yes	85	Alive	6	no	AbNormal	central	No	single lesion	yes	4			217	no	>6	<=60	>=1.2 abnormal
neg	4	39	no		male	no	yes	yes	No	No	yes	No	1.2	no	90	Alive	4	yes	AbNormal	Multiple lobes involvement	yes	more than 10 lesions	no				79	yes	<=6	<=60	>=1.2 abnormal
neg	8	82	no		female	HTn	No	No	No	No	No	No	1	no	90	Alive	8	yes	AbNormal	Multiple lobes involvement	yes	more than 10 lesions	no				376	yes	>6	>60	<1.2 normal
pos	7	74	no		female	no	yes	yes	No	No	yes	No	0.9	no	91	Alive	5	yes	AbNormal	Lung bases involvement.	No	single lesion	no				327	yes	<=6	>60	<1.2 normal
neg	4	78	no		female	no	yes	yes	No	No	yes	No	1.2	no	87	Alive	3	yes	AbNormal	Peripheral involvement	yes	more than 10 lesions	no				354	yes	<=6	>60	>=1.2 abnormal
pos	4	21	no		male	no	yes	yes	No	No	No	No	1	no	96	Alive	1		Normal								10	yes	<=6	<=60	<1.2 normal
neg	6	85	no		female	OTHERS	yes	yes	No	No	No	No	1.2	no	77	Alive	8	no	AbNormal	Multiple lobes involvement	yes	single lesion	yes				395	yes	>6	>60	>=1.2 abnormal
	12	68	no		female	DM	No	yes	No	No	No	No	0.9	no	92	Alive	1		Normal								294	yes	<=6	>60	<1.2 normal
neg	10	14	no		female	OTHERS	yes	No	No	No	yes	No	0.5	no	89	Alive	3		Normal								4	no	<=6	<=60	<1.2 normal
neg	4	40	no		male	no	yes	yes	No	No	No	No	1.2	no	90	Alive	4	yes	AbNormal	Peripheral involvement	No	more than 10 lesions	yes				88	yes	<=6	<=60	>=1.2 abnormal
neg	5	47	no		male	no	yes	yes	No	No	yes	No		no	96	Alive	3		Normal								129	yes	<=6	<=60
neg	7	85	no		female	DM	No	No	No	No	No	No	3.8	no	95	Alive	3	yes	AbNormal	Peripheral involvement	yes	more than 10 lesions	no				399	no	<=6	>60	>=1.2 abnormal
neg	1	60	no		female	HTn	No	No	No	No	No	No	0.8	no	94	Alive	1	no	AbNormal	Peripheral involvement	No	less than 10 lesions	no				224	yes	<=6	<=60	<1.2 normal
pos	8	59	no		female	no	No	No	No	No	No	No	0.8	no	85	Alive	5	yes	AbNormal	Multiple lobes involvement	yes	less than 10 lesions	no				213	no	<=6	<=60	<1.2 normal
pos	7	49	no		female	DM	yes	yes	No	No	yes	No	0.9	no	80	Alive	8	yes	AbNormal	Lung bases involvement.	yes	less than 10 lesions	no				138	no	>6	<=60	<1.2 normal
neg	8	66	no		male	HTn	yes	yes	No	No	No	No	1.8	no	92	Alive	5	yes	AbNormal	Multiple lobes involvement	yes	less than 10 lesions	yes				276	no	<=6	>60	>=1.2 abnormal
neg	11	58	no		male	no	yes	No	No	No	yes	No	1	no	94	Alive	7		Normal								201	yes	>6	<=60	<1.2 normal
neg	6	34	no		male	no	No	No	No	No	No	No	1.4	no	90	Alive	2	yes	AbNormal	Multiple lobes involvement	yes	more than 10 lesions	no				50	yes	<=6	<=60	>=1.2 abnormal
neg	7	84	no		male	no	No	No	No	No	No	No	1.1	no	99	Alive	5		Normal								385	yes	<=6	>60	<1.2 normal
pos	7	84	no		male	HTn	No	yes	No	No	yes	No	1	no	95	Alive	3	no	AbNormal	Lung bases involvement.	2	less than 10 lesions	yes				386	yes	<=6	>60	<1.2 normal
neg	5	88	no		male	no	yes	yes	No	No	yes	No		no	88	Alive	6		Normal								410	yes	>6	>60
pos	10	79	no		female	HTn	No	No	No	No	yes	No	0.9	no	20	Alive	1	yes	AbNormal	Peripheral involvement	yes		yes				361	yes	<=6	>60	<1.2 normal
neg	10	81	no		male	OTHERS	yes	No	No	No	yes	No	1	no	85	Alive	2	no	AbNormal	Peripheral involvement	yes	less than 10 lesions	no				370	yes	<=6	>60	<1.2 normal
neg	3	37	no		female	no	yes	yes	yes	No	yes	No	0.9	no	90	Alive	6	yes	AbNormal	Multiple lobes involvement	yes	more than 10 lesions	no				71	yes	>6	<=60	<1.2 normal
neg	8	84	no		female	no	No	No	No	No	No	No	1.3	no	74	Alive	7	yes	AbNormal	Peripheral involvement	yes	more than 10 lesions	no				387	yes	>6	>60	>=1.2 abnormal
pos	8	65	no		male	HTn	yes	yes	No	No	yes	No	1.4	yes	89	Alive	10	yes	AbNormal	Peripheral involvement	yes	more than 10 lesions	no	1			267	yes	>6	>60	>=1.2 abnormal
neg	10	60	no		male	no	No	No	No	No	No	No	0.8	no	80	Alive	7	no	AbNormal	Peripheral involvement	No	less than 10 lesions	no				221	yes	>6	<=60	<1.2 normal
pos	7	50	no		female	no	yes	yes	No	No	yes	No	0.9	no	90	Alive	6	yes	AbNormal	Multiple lobes involvement	yes	more than 10 lesions	no				153	yes	>6	<=60	<1.2 normal
pos	5	52	no		female	no	yes	yes	No	No	yes	No	0.9	no	92	Alive	2	yes	AbNormal	Peripheral involvement	yes	more than 10 lesions	no				165	yes	<=6	<=60	<1.2 normal
neg	6	30	no		male	no	No	No	No	No	No	No	1.1	no	93	Alive	4		Normal								32	no	<=6	<=60	<1.2 normal
neg	2	43	no		female	no	yes	yes	No	yes	yes	No	0.6	no	95	Alive	2		Normal								101	yes	<=6	<=60	<1.2 normal
pos	6	74	no		male	HTn	yes	yes	No	No	No	No	1.8	no	97	Alive	2	yes	AbNormal	Lung bases involvement.	yes	less than 10 lesions	no				326	yes	<=6	>60	>=1.2 abnormal
neg	10	49	no		male	OTHERS	yes	yes	No	No	yes	No	0.8	yes	90	Alive	8	no	AbNormal	Multiple lobes involvement	No	single lesion	no	2			141	yes	>6	<=60	<1.2 normal
pos	9	69	no		female	no	yes	yes	No	No	yes	No	1.7	no	90	Alive	18	yes	AbNormal	Peripheral involvement	yes	less than 10 lesions	no				307	yes	>6	>60	>=1.2 abnormal
neg	2	55	no		male	no	No	No	yes	No	yes	No	0.9	yes	96	Alive	14	yes	AbNormal	Peripheral involvement	No	more than 10 lesions	yes	1			183	yes	>6	<=60	<1.2 normal
neg	9	60	no		female	no	yes	No	No	No	No	No	0.8	no	93	Alive	9	no	AbNormal	Multiple lobes involvement	No	single lesion	no				219	yes	>6	<=60	<1.2 normal
neg	3	64	no		female	OTHERS	yes	yes	No	No	yes	No	1.4	no	95	Alive	9	no	AbNormal	Lung bases involvement.	No	single lesion	yes				258	no	>6	>60	>=1.2 abnormal
pos	4	60	no		female	OTHERS	yes	yes	No	No	yes	No	0.9	no	94	Alive	4	yes	AbNormal	Peripheral involvement	yes	less than 10 lesions	no				222	no	<=6	<=60	<1.2 normal
neg	6	71	no		female	OTHERS	No	No	No	No	No	No	0.8	no	95	Alive	3	yes	AbNormal	Multiple lobes involvement	yes	more than 10 lesions	yes				314	yes	<=6	>60	<1.2 normal
pos	1	80	no		male	no	yes	yes	No	No	yes	No	0.8	yes	90	Alive	32	yes	AbNormal	Multiple lobes involvement	yes	more than 10 lesions	no	17			369	yes	>6	>60	<1.2 normal
neg	2	85	no		male	OTHERS	No	yes	No	No	yes	No	1.2	no	95	Alive	10	no	AbNormal	Peribronchovascular distribution	yes	less than 10 lesions	yes				397	no	>6	>60	>=1.2 abnormal
pos	7	79	no		female	HTn	yes	yes	No	No	yes	No	1.1	no	93	Alive	4	no	AbNormal	Lung bases involvement.	2	less than 10 lesions	yes				365	yes	<=6	>60	<1.2 normal
neg	10	80	no		male	no	No	No	No	No	No	yes	1.1	no	95	Alive	8	yes	AbNormal	Peripheral involvement	No		no				368	yes	>6	>60	<1.2 normal
neg	8	27	no		male	no	No	No	No	No	No	No	1.3	no	95	Alive	3	yes	AbNormal	Lung bases involvement.	yes	less than 10 lesions	no				21	yes	<=6	<=60	>=1.2 abnormal
neg	8	68	no		male	no	yes	yes	No	No	yes	No	1	no	93	Alive	5		Normal								295	yes	<=6	>60	<1.2 normal
neg	2	58	no		female	HTn	yes	No	No	No	yes	No	0.7	no	72	Alive	2		Normal								204	yes	<=6	<=60	<1.2 normal
neg	1	69	no		female	no	No	No	No	No	yes	No	0.8	no	90	Alive	2		Normal								305	yes	<=6	>60	<1.2 normal
neg	1	57	no		male	DM	No	No	No	No	No	No	1	no	88	Alive	5	yes	AbNormal	Peripheral involvement	yes		no				197	yes	<=6	<=60	<1.2 normal
neg	10	27	no		female	OTHERS	yes	yes	No	No	yes	No	0.9	no	91	Alive	7	no	AbNormal	Peripheral involvement	No	less than 10 lesions	yes				20	yes	>6	<=60	<1.2 normal
neg	10	61	no		female	no	yes	yes	No	No	No	No	1.1	no	92	Alive	2	yes	AbNormal	Peripheral involvement	yes	less than 10 lesions	no				232	yes	<=6	>60	<1.2 normal
pos	11	86	no		male	no	yes	yes	yes	No	yes	No	1.1	no	70	Alive	3	yes	AbNormal	Peribronchovascular distribution	yes	more than 10 lesions	yes				406	yes	<=6	>60	<1.2 normal
	4	50	no		male	HTn	yes	yes	No	No	yes	No	1.5	no	92	Alive	5	yes	AbNormal	Peripheral involvement	yes	more than 10 lesions	no				149	yes	<=6	<=60	>=1.2 abnormal
	12	41	no		male	no	No	yes	No	No	yes	No	1.5	no	78	Alive	1		Normal								91	yes	<=6	<=60	>=1.2 abnormal
pos	4	79	no		female	HTn	yes	yes	No	No	yes	No		no	80	Alive	5	yes	AbNormal	Multiple lobes involvement	yes	more than 10 lesions	no				364	no	<=6	>60
neg	3	73	no		female	no	yes	yes	No	No	yes	No	1.3	no	80	Alive	2	no	AbNormal	Multiple lobes involvement	yes	single lesion	no				319	yes	<=6	>60	>=1.2 abnormal
neg	11	60	no		male	no	No	No	No	No	No	No	1.9	no	96	Alive	3	no	AbNormal	Peripheral involvement	yes	more than 10 lesions	no				220	yes	<=6	<=60	>=1.2 abnormal
pos	8	64	no		male	HTn	yes	yes	No	No	yes	No	1.6	no	88	Alive	10	yes	AbNormal	Peripheral involvement	yes	single lesion	no				262	yes	>6	>60	>=1.2 abnormal
neg	7	43	no		male	no	yes	yes	No	No	yes	No	4.6	no	91	Alive	4	yes	AbNormal	Multiple lobes involvement	yes	less than 10 lesions	yes				106	yes	<=6	<=60	>=1.2 abnormal
neg	3	49	no		male	no	No	No	No	No	yes	No	0.9	no	75	Alive	3	yes	AbNormal	Multiple lobes involvement	yes	more than 10 lesions	yes				137	no	<=6	<=60	<1.2 normal
pos	3	50	no		male	OTHERS	yes	yes	No	No	No	No	1.5	no	89	Alive	8	yes	AbNormal	Multiple lobes involvement	yes	more than 10 lesions	no				154	no	>6	<=60	>=1.2 abnormal
neg	10	33	no		male	no	yes	No	No	No	yes	No	1.2	no	93	Alive	4	no	AbNormal	Peripheral involvement	No	single lesion	no				45	yes	<=6	<=60	>=1.2 abnormal
pos	7	45	no		female	DM	yes	yes	No	No	yes	No	1	no	90	Alive	4	yes	AbNormal	Lung bases involvement.	2	single lesion	no				116	yes	<=6	<=60	<1.2 normal
pos	6	64	no		female	HTn	yes	yes	yes	No	yes	No	0.9	no	95	Alive	6	yes	AbNormal	Peripheral involvement	No	less than 10 lesions	no				261	yes	>6	>60	<1.2 normal
	3	57	no		male	no	yes	yes	No	No	yes	No		no	96	Alive	2		Normal								192	yes	<=6	<=60
pos	9	46	no		male	no	yes	No	No	No	No	No	1.4	no	96	Alive	5	yes	AbNormal	Peripheral involvement	yes		no				119	yes	<=6	<=60	>=1.2 abnormal
neg	6	33	no		male	OTHERS	No	yes	No	No	yes	No	0.9	no	87	Alive	2		Normal								44	yes	<=6	<=60	<1.2 normal
neg	2	65	no		male	no	yes	yes	No	No	yes	No	1.3	no	94	Alive	3	yes	AbNormal	Peripheral involvement	No	less than 10 lesions	no				264	yes	<=6	>60	>=1.2 abnormal
pos	10	42	no		male	no	No	No	No	No	yes	No	1.4	no	94	Alive	5	yes	AbNormal	Peripheral involvement	No	more than 10 lesions	no				96	yes	<=6	<=60	>=1.2 abnormal
neg	10	30	no		male	OTHERS	yes	No	No	No	No	No	1.3	no	98	Alive	3		Normal								31	no	<=6	<=60	>=1.2 abnormal
	2	51	no		male	no	yes	yes	No	No	yes	No	1.3	no	98	Alive	4	yes	AbNormal	Lung bases involvement.	yes	less than 10 lesions	no				157	no	<=6	<=60	>=1.2 abnormal
	3	34	no		male	no	yes	yes	No	No	yes	No	1.4	no	92	Alive	3		Normal								47	yes	<=6	<=60	>=1.2 abnormal
neg	6	44	no		male	no	No	yes	No	No	yes	yes	1.6	no	89	Alive	12	yes	AbNormal	Lung bases involvement.	No	single lesion	no				115	yes	>6	<=60	>=1.2 abnormal
pos	7	65	no		male	DM	yes	yes	No	No	yes	No	2	no	98	Alive	4	yes	AbNormal	Peripheral involvement	yes	more than 10 lesions	no				266	yes	<=6	>60	>=1.2 abnormal
	8	52	no		female	DM	No	yes	No	No	yes	No	1.2	no	97	Alive	1		Normal								163	yes	<=6	<=60	>=1.2 abnormal
neg	8	27	no		male	no	No	No	No	No	No	No	1.3	no	95	Alive	3	yes	AbNormal	Lung bases involvement.	yes	less than 10 lesions	no				19	yes	<=6	<=60	>=1.2 abnormal
	3	77	no		female	OTHERS	yes	No	No	No	yes	No	1.7	no	75	Alive	8	yes	AbNormal	Multiple lobes involvement	yes	more than 10 lesions	no				345	yes	>6	>60	>=1.2 abnormal
neg	5	31	no		male	no	yes	yes	No	No	yes	No	0.6	no	87	Alive	6	yes	AbNormal	Lung bases involvement.	yes	more than 10 lesions	no				35	no	>6	<=60	<1.2 normal
neg	8	36	no		male	no	yes	No	No	No	yes	No	1.3	no	95	Alive	4	yes	AbNormal	Lung bases involvement.	No	less than 10 lesions	no				67	yes	<=6	<=60	>=1.2 abnormal
pos	6	42	no		male	no	No	No	No	No	No	No		yes		Alive	2	yes	AbNormal	Lung bases involvement.	No	single lesion	no	2			95	no	<=6	<=60
	12	49	no		male	no	No	yes	No	No	yes	No	1.1	no	90	Alive	1		Normal								140	yes	<=6	<=60	<1.2 normal
pos	7	61	no		female	HTn	yes	yes	No	No	yes	No	1.3	no	95	Alive	6	yes	AbNormal	Multiple lobes involvement	yes	single lesion	no				229	yes	>6	>60	>=1.2 abnormal
neg	6	76	no		female	HTn	yes	yes	No	No	yes	No	1.8	no	88	Alive	4	no	AbNormal	Peripheral involvement			yes				340	no	<=6	>60	>=1.2 abnormal
neg	5	65	no		male	OTHERS	No	yes	No	No	yes	No	2	no	77	Alive	5	yes	AbNormal	Peripheral involvement	yes	less than 10 lesions	no				269	no	<=6	>60	>=1.2 abnormal
neg	3	34	no		female	no	yes	yes	No	No	No	No	0.9	no	95	Alive	3		Normal								48	no	<=6	<=60	<1.2 normal
neg	1	68	no		male	no	No	yes	No	No	yes	No	1.6	yes	60	Alive	13	yes	AbNormal	Peribronchovascular distribution	No	more than 10 lesions	yes	1			296	yes	>6	>60	>=1.2 abnormal
neg	10	77	no		female	no	yes	yes	No	No	yes	No		no	92	Alive	3	yes	AbNormal	Peripheral involvement	No	more than 10 lesions	no				341	yes	<=6	>60
pos	8	74	no		male	no	yes	yes	No	No	yes	No	1.4	no	87	Alive	2	yes	AbNormal	Multiple lobes involvement	yes	less than 10 lesions	no				330	yes	<=6	>60	>=1.2 abnormal
neg	8	44	no		male	no	yes	yes	No	No	yes	No		no	92	Alive	3		Normal								110	yes	<=6	<=60
neg	4	67	no		female	HTn	No	yes	No	No	yes	No	0.7	no	80	Alive	7	yes	AbNormal	Peribronchovascular distribution	yes	less than 10 lesions	no				281	yes	>6	>60	<1.2 normal
neg	9	14	no		male	no	yes	yes	No	yes	yes	No		no	96	Alive	2		Normal								2	no	<=6	<=60
neg	4	80	no		male	DM	No	yes	No	No	yes	No	2	no	94	Alive	12	no	AbNormal	Peripheral involvement	No		no				366	no	>6	>60	>=1.2 abnormal
neg	10	64	no		female	no	No	No	No	No	No	No	1.3	no	89	Alive	6	yes	AbNormal	Peripheral involvement	No	less than 10 lesions	no				260	yes	>6	>60	>=1.2 abnormal
pos	4	84	no		female	no	No	No	No	No	yes	No	1.4	yes	81	Alive	15	yes	AbNormal	Peripheral involvement	yes	less than 10 lesions	no	1			389	yes	>6	>60	>=1.2 abnormal
neg	8	64	no		female	OTHERS	No	No	No	No	No	No	6.9	no	94	Alive	3		Normal								257	yes	<=6	>60	>=1.2 abnormal
pos	4	42	no		female	no	yes	yes	No	No	yes	No		no	96	Alive	2	yes	AbNormal	Peripheral involvement	yes	less than 10 lesions	no				98	yes	<=6	<=60
neg	10	89	no		male	HTn	No	No	No	No	yes	No	1.2	no	95	Alive	3		Normal								411	yes	<=6	>60	>=1.2 abnormal
neg	1	36	no		female	no	yes	yes	yes	No	No	No	0.6	no	97	Alive	5	no	AbNormal	Peribronchovascular distribution	yes	more than 10 lesions	no				68	yes	<=6	<=60	<1.2 normal
pos	7	34	no		male	no	yes	yes	No	No	yes	No	1	no	90	Alive	5	yes	AbNormal	Lung bases involvement.	No	less than 10 lesions	no				51	no	<=6	<=60	<1.2 normal
pos	4	57	no		female	no	yes	yes	No	No	yes	No	1.2	no	92	Alive	3	yes	AbNormal	Multiple lobes involvement	yes	more than 10 lesions	no				196	yes	<=6	<=60	>=1.2 abnormal
neg	11	85	no		female	HTn	yes	No	No	No	No	No	1.3	no	89	Alive	5	yes	AbNormal	Peripheral involvement	yes	less than 10 lesions	no				393	yes	<=6	>60	>=1.2 abnormal
neg	7	86	no		male	no	yes	No	No	No	yes	No	1.5	no	91	Alive	4	yes	AbNormal	Lung bases involvement.	No	single lesion	no				403	yes	<=6	>60	>=1.2 abnormal
	5	60	no		male	no	yes	yes	No	No	yes	No	1	yes	86	Alive	13		Normal					3			225	yes	>6	<=60	<1.2 normal
pos	10	68	no		male	OTHERS	yes	yes	No	No	yes	No	1.1	no	92	Alive	5	yes	AbNormal	Peripheral involvement	yes	more than 10 lesions	no				299	yes	<=6	>60	<1.2 normal
pos	4	42	no		male	no	No	yes	No	No	yes	No	1.5	no	85	Alive	3	no	AbNormal	Peripheral involvement	No	less than 10 lesions	no				97	yes	<=6	<=60	>=1.2 abnormal
pos	5	52	no		male	no	yes	yes	No	No	yes	No	0.9	no	85	Alive	4	yes	AbNormal	Peripheral involvement	yes	more than 10 lesions	no				162	yes	<=6	<=60	<1.2 normal
neg	1	85	no		male	no	yes	yes	yes	No	No	No	1.2	no	95	Alive	3		Normal								392	yes	<=6	>60	>=1.2 abnormal
pos	4	46	no		male	DM	No	yes	No	No	yes	No	1.1	yes	85	Alive	14	yes	AbNormal	Peripheral involvement	No	more than 10 lesions	no	6			118	no	>6	<=60	<1.2 normal
pos	7	79	no		female	DM	No	yes	No	No	yes	No	0.8	no	91	Alive	44	yes	AbNormal	Lung bases involvement.	No	less than 10 lesions	no				363	yes		>60	<1.2 normal
	4	53	no		male	OTHERS	yes	yes	No	No	yes	No	0.8	no	94	Alive	4	no	AbNormal	Lung bases involvement.	No	single lesion	no				171	yes	<=6	<=60	<1.2 normal
	3	50	no		female	OTHERS	yes	yes	No	No	No	No	0.7	no	85	Alive	1	yes	AbNormal	Lung bases involvement.	yes	more than 10 lesions	no				151	yes	<=6	<=60	<1.2 normal
	5	49	no		female	no	yes	yes	No	No	yes	No	0.8	no	94	Alive	4	yes	AbNormal	Lung bases involvement.	yes	more than 10 lesions	no				139	no	<=6	<=60	<1.2 normal
pos	5	29	no		male	no	yes	yes	No	No	yes	No	1.2	no	90	Alive	2		Normal								28	yes	<=6	<=60	>=1.2 abnormal
pos	12	82	no		male	no	No	No	No	No	No	No		no		Alive		yes	AbNormal		No	single lesion	no				378	yes		>60
pos	10	63	no		female	no	No	No	No	No	No	No	0.9	no	95	Alive	7	no	AbNormal	Peripheral involvement	No	single lesion	no				252	yes	>6	>60	<1.2 normal
neg	12	59	no		male	no	yes	yes	No	No	yes	No	1.4	no	89	Alive	6	yes	AbNormal	Peripheral involvement	No	less than 10 lesions	no				210	no	>6	<=60	>=1.2 abnormal
neg	10	68	no		male	OTHERS	No	yes	No	No	yes	No	1.8	no	93	Alive	6	yes	AbNormal	Peripheral involvement	yes	more than 10 lesions	no				301	yes	>6	>60	>=1.2 abnormal
neg	2	84	no		male	OTHERS	yes	yes	No	No	yes	No	1	no	93	Alive	1	yes	AbNormal	Multiple lobes involvement	yes	more than 10 lesions	yes				391	yes	<=6	>60	<1.2 normal
pos	10	33	no		male	OTHERS	No	No	No	No	yes	No	1.8	no	95	Alive	5	yes	AbNormal	Peripheral involvement	yes	more than 10 lesions	no				42	yes	<=6	<=60	>=1.2 abnormal
	8	57	no		male	OTHERS	No	No	No	No	yes	No		no	80	Alive	11		Normal								193	yes	>6	<=60
pos	9	91	no		male	no	yes	yes	No	No	yes	No	1.5	no	85	Alive	8	yes	AbNormal	Peripheral involvement	yes	less than 10 lesions	no				413	yes	>6	>60	>=1.2 abnormal
pos	8	64	no		male	OTHERS	No	No	No	No	yes	No	0.9	yes	95	Alive	12	yes	AbNormal	Peripheral involvement	yes	less than 10 lesions	no	1			259	yes	>6	>60	<1.2 normal
neg	6	36	no		female	no	yes	No	No	No	No	No	0.9	no	77	Alive	3	yes	AbNormal	Peripheral involvement	yes	more than 10 lesions	yes				69	yes	<=6	<=60	<1.2 normal
pos	3	62	no		female	OTHERS	yes	No	No	No	yes	No	0.8	yes	80	Alive	7	yes	AbNormal	Peripheral involvement	yes	more than 10 lesions	no	3			243	yes	>6	>60	<1.2 normal
	3	42	no		male	no	yes	yes	No	No	yes	No	1.5	no	86	Alive	5	yes	AbNormal	Lung bases involvement.	yes	more than 10 lesions	no				94	yes	<=6	<=60	>=1.2 abnormal
neg	7	72	no		male	OTHERS	yes	yes	No	No	yes	No	1.2	no	95	Alive	3	yes	AbNormal	Peripheral involvement	yes	less than 10 lesions	no				318	yes	<=6	>60	>=1.2 abnormal
pos	1	56	no		male	no	No	yes	No	No	yes	No	0.9	yes	97	Alive	11	no	AbNormal	Peripheral involvement	yes	more than 10 lesions	no	10			188	yes	>6	<=60	<1.2 normal
neg	9	64	no		female	HTn	No	No	No	No	yes	No	7.8	no	83	Alive	2	yes	AbNormal	Peripheral involvement	No	4	yes				256	no	<=6	>60	>=1.2 abnormal
	2	65	no		male	no	No	yes	No	No	yes	No	1.1	no	95	Alive	3	yes	AbNormal	Peribronchovascular distribution	No	more than 10 lesions	yes				273	yes	<=6	>60	<1.2 normal
neg	2	59	no		female	no	yes	yes	No	No	yes	No	0.7	no	60	Alive	5	yes	AbNormal	Multiple lobes involvement	No	more than 10 lesions	no				209	yes	<=6	<=60	<1.2 normal
neg	10	59	no		female	no	yes	yes	No	No	yes	No		no	90	Alive	9	no	AbNormal	Peripheral involvement	yes		yes				207	no	>6	<=60
neg	7	76	no		male	no	yes	yes	No	No	No	No	1	no	93	Alive	5	yes	AbNormal	Multiple lobes involvement	yes	more than 10 lesions	no				338	yes	<=6	>60	<1.2 normal
neg	7	62	no		female	OTHERS	No	No	No	No	No	No	1.1	no	92	Alive	5	yes	AbNormal	Multiple lobes involvement	yes	more than 10 lesions	no				241	yes	<=6	>60	<1.2 normal
	8	47	no		male	no	No	No	No	No	No	No	0.6	no	90	Alive	3		Normal								128	no	<=6	<=60	<1.2 normal
neg	3	58	no		male	OTHERS	No	yes	No	No	yes	No	1.3	no	92	Alive	5	yes	AbNormal	Peribronchovascular distribution	yes	more than 10 lesions	no				200	yes	<=6	<=60	>=1.2 abnormal
neg	9	36	no		male	OTHERS	yes	No	No	No	yes	No	1.2	yes	70	Alive	8	yes	AbNormal	Peripheral involvement	No	more than 10 lesions	no	1			59	no	>6	<=60	>=1.2 abnormal
neg	4	43	no		female	DM	No	No	yes	No	No	No		no	90	Alive	6		Normal								105	no	>6	<=60
pos	9	67	no		female	no	No	No	No	yes	yes	No	0.9	no	95	Alive	10	yes	AbNormal	Peripheral involvement	yes	less than 10 lesions	no				279	yes	>6	>60	<1.2 normal
	12	46	no		male	OTHERS	yes	yes	No	No	yes	No	1.4	yes	85	Alive	6	yes	AbNormal	Multiple lobes involvement	yes	more than 10 lesions	yes	2			120	yes	>6	<=60	>=1.2 abnormal
	8	43	no		female	no	yes	No	No	No	No	No	0.8	no	92	Alive	3	yes	AbNormal	Multiple lobes involvement	yes	less than 10 lesions	no				104	yes	<=6	<=60	<1.2 normal
neg	1	47	no		male	OTHERS	No	yes	No	No	No	No	1	no	75	Alive	6	yes	AbNormal	Multiple lobes involvement	yes	more than 10 lesions	no				123	yes	>6	<=60	<1.2 normal
pos	10	37	no		female	no	yes	yes	No	No	yes	No	0.8	no		Alive	3		Normal								73	yes	<=6	<=60	<1.2 normal
neg	7	63	no		female	OTHERS	No	No	No	No	yes	No	0.9	no	89	Alive	5	yes	AbNormal	Lung bases involvement.	No	less than 10 lesions	no				246	yes	<=6	>60	<1.2 normal
pos	4	46	no		female	no	yes	yes	No	No	yes	No	1.2	no	93	Alive	4	yes	AbNormal	Peripheral involvement	yes	more than 10 lesions	no				121	yes	<=6	<=60	>=1.2 abnormal
neg	1	62	no		male	no	No	No	No	No	No	No	1	no	96	Alive	1		Normal								236	yes	<=6	>60	<1.2 normal
	3	19	no		male	no	No	yes	No	No	yes	No	1	no		Alive	3	yes	AbNormal	Peripheral involvement	yes	more than 10 lesions	no				9	no	<=6	<=60	<1.2 normal
neg	8	44	no		female	no	No	No	No	No	yes	No	1.1	no	92	Alive	1	yes	AbNormal	Lung bases involvement.	yes	less than 10 lesions	no				108	no	<=6	<=60	<1.2 normal
neg	7	63	no		male	OTHERS	No	yes	No	No	yes	No		no	91	Alive	4	yes	AbNormal	Lung bases involvement.	yes	more than 10 lesions	no				251	yes	<=6	>60
neg	4	14	no		male	no	yes	yes	No	No	yes	No	0.5	no	85	Alive	2	yes	AbNormal	Multiple lobes involvement	yes	more than 10 lesions	no				3	yes	<=6	<=60	<1.2 normal
neg	6	85	no		female	no	yes	No	No	No	yes	No	0.9	no	89	Alive	3		Normal								394	no	<=6	>60	<1.2 normal
neg	12	36	no		male	no	No	yes	No	No	yes	No	1	no	90	Alive	3	yes	AbNormal	Peripheral involvement	No	more than 10 lesions	no				64	yes	<=6	<=60	<1.2 normal
	5	40	no		male	no	yes	yes	No	No	yes	No	0.7	no	80	Alive	5	yes	AbNormal	Multiple lobes involvement	yes	more than 10 lesions	no				86	yes	<=6	<=60	<1.2 normal
pos	8	49	no		male	no	yes	yes	No	No	yes	No	1.5	no	96	Alive	4	yes	AbNormal	Multiple lobes involvement	yes	less than 10 lesions	no				136	no	<=6	<=60	>=1.2 abnormal
neg	6	62	no		female	HTn	No	No	No	No	No	No	1.2	no		Alive	4		Normal								242	yes	<=6	>60	>=1.2 abnormal
pos	4	44	no		male	no	yes	No	No	No	yes	No	1.1	no	91	Alive	4	yes	AbNormal	Peripheral involvement	yes	less than 10 lesions	yes				113	yes	<=6	<=60	<1.2 normal
neg	7	76	no		female	HTn	yes	No	No	No	yes	No	1.2	no	98	Alive	4		Normal								339	no	<=6	>60	>=1.2 abnormal
pos	4	19	no		male	no	yes	yes	yes	No	yes	No	0.8	no	82	Alive	2		Normal								8	yes	<=6	<=60	<1.2 normal
pos	10	78	no		female	DM	yes	yes	No	No	yes	No		no	89	Alive	4	yes	AbNormal	Peripheral involvement	yes	more than 10 lesions	no				348	yes	<=6	>60
neg	8	58	no		male	no	No	No	No	No	yes	No	1.2	no	91	Alive	3	yes	AbNormal	Peripheral involvement	yes	less than 10 lesions	no				203	yes	<=6	<=60	>=1.2 abnormal
pos	4	34	no		male	no	yes	No	No	No	yes	No		no	97	Alive	2	yes	AbNormal	Lung bases involvement.	yes	more than 10 lesions	no				49	yes	<=6	<=60
neg	10	82	no		female	no	No	No	No	No	yes	No	1.2	no	93	Alive	9	yes	AbNormal	Lung bases involvement.	yes	more than 10 lesions	no				380	yes	>6	>60	>=1.2 abnormal
neg	7	56	no		female	OTHERS	yes	No	No	No	No	No	1.1	no	95	Alive	4		Normal								186	yes	<=6	<=60	<1.2 normal
pos	4	52	no		female	OTHERS	No	yes	No	No	No	No	1.2	no	90	Alive	2	no	AbNormal	Peripheral involvement	yes	less than 10 lesions	no				167	yes	<=6	<=60	>=1.2 abnormal
neg	4	55	no		female	OTHERS	yes	yes	No	No	yes	No		no	80	Alive	8	no	AbNormal	Lung bases involvement.	No	single lesion	no				178	yes	>6	<=60
pos	6	75	no		female	DM	yes	yes	No	No	yes	No	1.2	no	88	Alive	13	yes	AbNormal	Lung bases involvement.	yes	more than 10 lesions	no				331	yes	>6	>60	>=1.2 abnormal
neg	6	62	no		male	OTHERS	No	No	No	No	yes	No	1.3	no	85	Alive	10	yes	AbNormal	Multiple lobes involvement	yes	less than 10 lesions	no				238	yes	>6	>60	>=1.2 abnormal
	3	55	no		female	OTHERS	No	yes	No	No	yes	No	1.2	no	91	Alive	2	yes	AbNormal	Multiple lobes involvement	No	more than 10 lesions	no				179	yes	<=6	<=60	>=1.2 abnormal
neg	4	78	no		male	DM	No	No	No	No	yes	No	1.1	no	95	Alive	6		Normal								356	no	>6	>60	<1.2 normal
pos	3	35	no		male	no	yes	yes	No	No	yes	No		no	95	Alive	3	yes	AbNormal	Multiple lobes involvement	yes		no				54	no	<=6	<=60
neg	6	26	no		female	no	No	No	No	No	yes	No	0.75	no	95	Alive	2	yes	AbNormal	Lung bases involvement.	No	single lesion	no				16	yes	<=6	<=60	<1.2 normal
pos	4	78	no		male	OTHERS	No	No	No	No	yes	No	1.1	yes	92	Alive	13	yes	AbNormal	Lung bases involvement.	No	single lesion	no	10			351	yes	>6	>60	<1.2 normal
pos	8	63	no		female	DM	yes	No	No	No	yes	No	1.1	yes	93	Alive	15	yes	AbNormal	Peripheral involvement	yes	less than 10 lesions	no	1			250	yes	>6	>60	<1.2 normal
neg	5	83	no		female	no	yes	yes	No	No	yes	No	1.1	no	88	Alive	2	yes	AbNormal	Lung bases involvement.	yes	more than 10 lesions	no				382	yes	<=6	>60	<1.2 normal
neg	10	74	no		female	OTHERS	yes	yes	No	No	yes	No	1	no	90	Alive	4		Normal								329	yes	<=6	>60	<1.2 normal
pos	4	60	no		male	HTn	yes	No	No	No	yes	No	1.2	yes	95	Alive	12	yes	AbNormal	Lung bases involvement.	yes	more than 10 lesions	no	10			223	yes	>6	<=60	>=1.2 abnormal
neg	12	44	no		female	no	yes	yes	No	No	No	No	0.9	no	90	Alive	6		Normal								114	yes	>6	<=60	<1.2 normal
neg	12	50	no		male	no	No	No	No	No	yes	No	0.9	no	91	Alive	3	yes	AbNormal	Peripheral involvement	No	more than 10 lesions	no				148	no	<=6	<=60	<1.2 normal
pos	2	87	no		male	no	yes	yes	No	No	No	No	1.1	no	92	Alive	4	yes	AbNormal	Multiple lobes involvement	yes	more than 10 lesions	no				407	no	<=6	>60	<1.2 normal
pos	6	26	no		female	no	yes	yes	No	No	yes	No	0.8	yes	90	Alive	7	yes	AbNormal	Multiple lobes involvement	yes	less than 10 lesions	no	3			15	yes	>6	<=60	<1.2 normal
	3	58	no		male	no	yes	No	No	No	yes	No	2.4	no	80	Alive	6	yes	AbNormal	Multiple lobes involvement	yes	more than 10 lesions	no				199	yes	>6	<=60	>=1.2 abnormal
pos	7	49	no		male	DM	yes	yes	yes	No	No	No	1	no	95	Alive	2	yes	AbNormal	Lung bases involvement.	yes	more than 10 lesions	no				147	no	<=6	<=60	<1.2 normal
pos	11	45	no		female	no	No	No	No	No	yes	No	1.1	no	90	Alive	6	yes	AbNormal	Peripheral involvement	No		no				117	no	>6	<=60	<1.2 normal
pos	3	61	no		female	HTn	yes	yes	No	No	yes	No	0.9	no	96	Alive	6	no	AbNormal	Lung bases involvement.	yes	less than 10 lesions	no				228	yes	>6	>60	<1.2 normal
pos	3	70	no		female	OTHERS	yes	yes	No	No	yes	No	1.3	yes	89	Alive	2	yes	AbNormal	Multiple lobes involvement	yes	more than 10 lesions	no	1			310	yes	<=6	>60	>=1.2 abnormal
pos	10	42	no		female	no	yes	No	No	No	No	No	0.8	no	97	Alive	3	yes	AbNormal	Peripheral involvement	yes	more than 10 lesions	no				99	yes	<=6	<=60	<1.2 normal
pos	4	80	no		female	DM	yes	yes	No	No	yes	No	0.9	no	90	Alive	2	yes	AbNormal	Peripheral involvement	No	less than 10 lesions	no				367	yes	<=6	>60	<1.2 normal
neg	11	12	no		female	no	yes	yes	No	No	yes	No	1	no	88	Alive	3	no	AbNormal	Peripheral involvement	yes		yes				1	yes	<=6	<=60	<1.2 normal
neg	1	93	no		male	HTn	No	yes	No	No	No	No	1.2	no	70	Alive	2	no	AbNormal	Lung bases involvement.	2	less than 10 lesions	yes				414	yes	<=6	>60	>=1.2 abnormal
	3	62	no		male	OTHERS	No	yes	No	No	yes	No	1.7	no	85	Alive	8		Normal								245	yes	>6	>60	>=1.2 abnormal
neg	5	78	no		male	HTn	No	No	No	No	No	No	2.1	no	51	Alive	11	no	AbNormal		No	single lesion	yes				353	yes	>6	>60	>=1.2 abnormal
neg	12	43	no		female	no	yes	yes	No	No	yes	No	1	no	97	Alive	3	yes	AbNormal	Peripheral involvement	No	less than 10 lesions	no				107	yes	<=6	<=60	<1.2 normal
neg	1	63	no		male	no	No	yes	No	No	No	No	0.7	no	96	Alive	5	yes	AbNormal	Peripheral involvement	yes	less than 10 lesions	no				248	yes	<=6	>60	<1.2 normal
neg	5	50	no		male	no	yes	yes	No	No	yes	No		no	95	Alive	2	yes	AbNormal	Peripheral involvement	yes	more than 10 lesions	no				152	yes	<=6	<=60
neg	5	48	no		male	no	yes	yes	No	No	yes	No	1	no	91	Alive	4		Normal								131	no	<=6	<=60	<1.2 normal
	6	26	no		male	no	yes	No	No	No	No	No	0.8	no	95	Alive	2		Normal								18	yes	<=6	<=60	<1.2 normal
neg	4	50	no		female	no	yes	yes	No	yes	yes	No	0.8	no	94	Alive	13	yes	AbNormal	Multiple lobes involvement	yes	more than 10 lesions	no				155	yes	>6	<=60	<1.2 normal
pos	4	35	no		female	no	yes	No	No	No	yes	No	0.8	yes	90	Alive	15	yes	AbNormal	Peripheral involvement	yes	more than 10 lesions	no	10			56	yes	>6	<=60	<1.2 normal
neg	4	62	no		male	OTHERS	yes	yes	No	No	yes	No	0.9	no	83	Alive	3	yes	AbNormal	Lung bases involvement.	yes	more than 10 lesions	no				237	yes	<=6	>60	<1.2 normal
neg	5	30	no		female	no	yes	yes	No	No	yes	No	0.9	no	85	Alive	4		Normal								30	yes	<=6	<=60	<1.2 normal
neg	11	68	no		male	no	No	No	No	No	yes	No	1.1	no	90	Alive	4		Normal								291	yes	<=6	>60	<1.2 normal
	8	54	no		male	no	yes	No	No	No	yes	No	1.1	no	90	Alive	4	yes	AbNormal	Lung bases involvement.	yes	more than 10 lesions	no				175	no	<=6	<=60	<1.2 normal
pos	10	47	no		female	no	yes	No	No	No	No	No	0.9	no	96	Alive	9	yes	AbNormal	Peripheral involvement	No	less than 10 lesions	yes				125	yes	>6	<=60	<1.2 normal
	4	33	no		male	HTn	yes	No	No	No	yes	No	1	no	96	Alive	2		Normal								43	yes	<=6	<=60	<1.2 normal
pos	5	34	no		male	no	yes	yes	No	No	yes	No	1.2	no	93	Alive	4		Normal								52	yes	<=6	<=60	>=1.2 abnormal
	4	81	no		male	no	yes	No	No	No	yes	No		yes	89	Alive	11	yes	AbNormal	Peripheral involvement	yes	more than 10 lesions	no	1			373	yes	>6	>60
pos	7	29	no		female	no	yes	yes	No	No	yes	No		no	95	Alive	2	no	AbNormal	Peripheral involvement	No	less than 10 lesions	no				25	no	<=6	<=60
	4	36	no		female	no	No	No	No	No	yes	No		no	96	Alive	2	no	AbNormal	Lung bases involvement.	No	single lesion	no				60	yes	<=6	<=60
pos	3	59	no		male	OTHERS	yes	yes	No	No	yes	No		yes	98	Alive	5	yes	AbNormal	Multiple lobes involvement	yes	more than 10 lesions	no	2			206	yes	<=6	<=60
pos	8	81	no		female	HTn	No	No	No	No	yes	No	1.1	yes	90	Alive	19	yes	AbNormal	Peripheral involvement	yes		yes	1			371	yes	>6	>60	<1.2 normal
pos	6	27	no		female	no	yes	yes	No	No	yes	No	0.7	no	97	Alive	5	yes	AbNormal	Multiple lobes involvement	yes	more than 10 lesions	no				22	yes	<=6	<=60	<1.2 normal
neg	1	35	no		female	no	yes	No	No	No	No	No		no	93	Alive	2		Normal								53	yes	<=6	<=60
	2	64	no		male	no	No	yes	No	No	yes	No	1.2	no	95	Alive	2		Normal								253	yes	<=6	>60	>=1.2 abnormal
neg	12	35	no		male	no	yes	yes	No	No	No	No	1.2	no	96	Alive	3		Normal								57	yes	<=6	<=60	>=1.2 abnormal
neg	2	49	no		female	OTHERS	yes	yes	No	No	yes	No	1	no	96	Alive	4		Normal								135	yes	<=6	<=60	<1.2 normal
neg	6	35	no		male	no	yes	No	No	No	yes	No	1.1	no	85	Alive	6	yes	AbNormal	Multiple lobes involvement	yes	more than 10 lesions	no				55	no	>6	<=60	<1.2 normal
neg	8	82	no		female	HTn	No	No	No	No	No	No	1	no	90	Alive	10	yes	AbNormal	Multiple lobes involvement	yes	more than 10 lesions	no				377	no	>6	>60	<1.2 normal
pos	7	78	no		male	no	yes	No	No	No	yes	No	0.8	no	90	Alive	3	yes	AbNormal	Lung bases involvement.	No	single lesion	no				349	yes	<=6	>60	<1.2 normal
	3	85	no		male	no	No	yes	No	No	No	No	0.9	no	93	Alive	1		Normal								398	yes	<=6	>60	<1.2 normal
neg	1	62	no		male	no	yes	yes	yes	No	yes	No	1.1	no	85	Alive	2	yes	AbNormal	Peripheral involvement	No	more than 10 lesions	no				235	yes	<=6	>60	<1.2 normal
pos	6	73	no		female	OTHERS	yes	yes	No	No	yes	No		no	70	Alive	3	yes	AbNormal	Lung bases involvement.	No	single lesion	no				323	no	<=6	>60
neg	2	74	no		male	HTn	yes	No	No	No	yes	No	1.4	no	92	Alive	6	yes	AbNormal	Multiple lobes involvement	yes	more than 10 lesions	no				328	yes	>6	>60	>=1.2 abnormal
neg	8	29	no		female	no	yes	No	No	No	yes	No	1.1	no	99	Alive	2	yes	AbNormal	Lung bases involvement.	yes	less than 10 lesions	no				26	no	<=6	<=60	<1.2 normal
neg	6	50	no		male	no	yes	yes	No	No	No	No	0.9	no	90	Alive	6	yes	AbNormal	Multiple lobes involvement	yes	more than 10 lesions	no				150	yes	>6	<=60	<1.2 normal
neg	6	67	no		female	HTn	yes	yes	No	No	yes	No	0.7	no	92	Alive	3	yes	AbNormal	Multiple lobes involvement	yes	more than 10 lesions	no				287	yes	<=6	>60	<1.2 normal
neg	4	67	no		male	no	yes	yes	No	No	yes	No	1	yes	73	Alive	13	yes	AbNormal	Peripheral involvement	yes	single lesion	no	2			282	yes	>6	>60	<1.2 normal
neg	2	68	no		male	no	No	No	No	No	yes	No	1.4	yes	70	Alive	12	yes	AbNormal	Peripheral involvement	yes	less than 10 lesions	no	1			302	yes	>6	>60	>=1.2 abnormal
neg	11	86	no		female	HTn	yes	yes	No	No	yes	No	1.4	no	75	Alive	12	yes	AbNormal	Peribronchovascular distribution	yes	less than 10 lesions	no				404	yes	>6	>60	>=1.2 abnormal
pos	4	61	no		male	DM	No	No	No	No	No	No	1.1	no	85	Alive	10	no	AbNormal	Multiple lobes involvement	yes	more than 10 lesions	no				227	yes	>6	>60	<1.2 normal
pos	4	47	no		male	no	yes	yes	No	No	yes	No	0.9	no	92	Alive	2	yes	AbNormal	Peripheral involvement	yes	single lesion	no				126	yes	<=6	<=60	<1.2 normal
neg	8	36	no		male	no	yes	No	No	No	yes	No	1.3	no	95	Alive	3	yes	AbNormal	Lung bases involvement.	No	less than 10 lesions	no				65	yes	<=6	<=60	>=1.2 abnormal
pos	4	37	no		female	no	No	No	No	yes	No	No	0.8	yes	95	Alive	16	yes	AbNormal	Peripheral involvement	yes	more than 10 lesions	no	5			70	yes	>6	<=60	<1.2 normal
	9	18	no		female	no	yes	yes	No	No	yes	No	0.9	no	92	Alive	3		Normal								7	no	<=6	<=60	<1.2 normal
pos	4	75	no		female	HTn	yes	yes	No	No	yes	No	0.7	no	89	Alive	3	yes	AbNormal	Peripheral involvement	yes	more than 10 lesions	no				334	yes	<=6	>60	<1.2 normal
pos	3	36	no		male	no	yes	yes	No	No	yes	No	0.9	yes	92	Alive	15	yes	AbNormal	Peripheral involvement	No	more than 10 lesions	no	1			63	yes	>6	<=60	<1.2 normal
neg	10	63	no		male	HTn	yes	No	No	No	yes	No	0.95	no	85	Alive	2	yes	AbNormal	Multiple lobes involvement	yes	more than 10 lesions	no				249	no	<=6	>60	<1.2 normal
pos	5	65	no		female	HTn	yes	No	No	No	yes	No	0.7	no	92	Alive	8	yes	AbNormal	Multiple lobes involvement	yes	more than 10 lesions	no				270	yes	>6	>60	<1.2 normal
neg	11	67	no		female	no	No	No	No	No	yes	No	0.8	no	98	Alive	3		Normal								290	yes	<=6	>60	<1.2 normal
neg	4	83	no		female	no	No	yes	No	No	yes	No	1	no	70	Alive	3	yes	AbNormal	central	yes	less than 10 lesions	no				383	yes	<=6	>60	<1.2 normal
neg	2	44	no		male	no	yes	yes	yes	No	yes	No	1.1	no	96	Alive	4	yes	AbNormal	Peripheral involvement	yes	more than 10 lesions	no				112	yes	<=6	<=60	<1.2 normal
neg	10	64	no		male	HTn	No	No	No	No	No	No	1.2	no	98	Alive	3	yes	AbNormal	Peripheral involvement	yes		yes				255	yes	<=6	>60	>=1.2 abnormal
neg	9	49	no		female	no	yes	yes	No	No	yes	No	1.12	no	96	Alive	9	yes	AbNormal	Peripheral involvement	No	more than 10 lesions	no				143	yes	>6	<=60	<1.2 normal
neg	11	72	no		female	HTn	No	yes	yes	No	yes	No	1.05	no	86	Alive	4	yes	AbNormal	Peripheral involvement	yes		yes				315	yes	<=6	>60	<1.2 normal
pos	3	67	no		female	no	yes	yes	No	No	No	No		no	85	Alive	2	yes	AbNormal	Multiple lobes involvement	yes	more than 10 lesions	no				284	yes	<=6	>60
neg	5	68	no		male	DM	yes	No	No	No	yes	No	1.8	no	99	Alive	1		Normal								292	yes	<=6	>60	>=1.2 abnormal
neg	6	86	no		male	OTHERS	yes	yes	No	No	yes	No	0.9	no	95	Alive	2	yes	AbNormal	Lung bases involvement.	No	less than 10 lesions	no				402	yes	<=6	>60	<1.2 normal
neg	5	94	no		female	no	No	No	No	No	No	No	2.5	no	70	Alive	1		Normal								416	yes	<=6	>60	>=1.2 abnormal
neg	6	49	no		male	OTHERS	yes	No	No	No	yes	No	1.2	no	88	Alive	3	yes	AbNormal	Lung bases involvement.	No	less than 10 lesions	no				145	yes	<=6	<=60	>=1.2 abnormal
pos	2	56	no		male	OTHERS	yes	yes	No	No	yes	No	1.9	no	90	Alive	3	yes	AbNormal	Multiple lobes involvement	yes	more than 10 lesions	no				189	yes	<=6	<=60	>=1.2 abnormal
pos	10	68	no		male	no	yes	yes	yes	No	yes	No	1.4	no	85	Alive	7	yes	AbNormal	Peripheral involvement	No	single lesion	no				293	yes	>6	>60	>=1.2 abnormal
neg	2	32	no		male	no	yes	yes	No	No	yes	No	1.2	no	95	Alive	23	yes	AbNormal	Lung bases involvement.	No	single lesion	no				36	yes	>6	<=60	>=1.2 abnormal
pos	10	59	no		female	no	yes	No	No	No	yes	No	0.9	no	94	Alive	3	yes	AbNormal	Peripheral involvement	yes	more than 10 lesions	no				214	yes	<=6	<=60	<1.2 normal
	5	49	no		female	OTHERS	yes	yes	No	No	yes	No	1	no	92	Alive	2		Normal								142	yes	<=6	<=60	<1.2 normal
pos	2	65	no		female	HTn	yes	yes	No	No	No	No	0.9	yes	90	Alive	18	yes	AbNormal	Peripheral involvement	yes	less than 10 lesions	no	8			265	yes	>6	>60	<1.2 normal
	3	63	no		male	DM	No	yes	No	No	No	No		no	95	Alive	2		Normal								247	yes	<=6	>60
neg	1	24	no		male	no	No	yes	No	yes	yes	No	1.2	yes	80	Alive	10	yes	AbNormal	Lung bases involvement.	yes	more than 10 lesions	no	9			12	yes	>6	<=60	>=1.2 abnormal
neg	3	32	no		male	no	yes	yes	No	No	yes	No	1.2	no	92	Alive	5	no	AbNormal	Lung bases involvement.	yes	single lesion	yes				38	yes	<=6	<=60	>=1.2 abnormal
	7	32	no		male	no	yes	No	No	No	yes	No	1.1	no	85	Alive	7	yes	AbNormal	Multiple lobes involvement	yes	more than 10 lesions	yes				39	no	>6	<=60	<1.2 normal
neg	5	57	no		female	OTHERS	yes	yes	No	No	yes	No	1	no	88	Alive	6	yes	AbNormal	Multiple lobes involvement	yes	more than 10 lesions	no				191	yes	>6	<=60	<1.2 normal
pos	8	41	no		female	DM	yes	yes	No	No	yes	No	0.9	no	98	Alive	4	yes	AbNormal	Multiple lobes involvement	yes	more than 10 lesions	no				93	yes	<=6	<=60	<1.2 normal
neg	5	61	no		female	no	yes	yes	No	No	yes	No	0.9	no	97	Alive	8	yes	AbNormal	Apical lobes	No	single lesion	no				230	no	>6	>60	<1.2 normal
pos	4	56	no		male	DM	No	No	No	No	No	No	1	no	95	Alive	4		Normal								187	yes	<=6	<=60	<1.2 normal
neg	5	31	no		male	no	No	yes	No	No	No	No	1	yes	92	Alive	8		Normal					4			33	no	>6	<=60	<1.2 normal
pos	4	68	no		male	no	yes	yes	No	No	yes	No	0.9	yes	85	Alive	10	yes	AbNormal	Multiple lobes involvement	yes	more than 10 lesions	no	4			303	yes	>6	>60	<1.2 normal
neg	4	40	no		male	no	No	yes	No	No	yes	No		no	95	Alive	2		Normal								85	no	<=6	<=60
	8	59	no		male	DM	yes	No	No	No	No	No	1.5	no	92	Alive	2	yes	AbNormal	Lung bases involvement.	yes	more than 10 lesions	no				211	yes	<=6	<=60	>=1.2 abnormal
	7	73	no		male	OTHERS	yes	No	No	No	yes	No	0.9	no	88	Alive	6	yes	AbNormal	Lung bases involvement.	No	less than 10 lesions	no				320	yes	>6	>60	<1.2 normal
neg	10	61	no		female	HTn	No	No	No	No	No	No	1	no	96	Alive	7	yes	AbNormal	Peripheral involvement	yes	more than 10 lesions	no				231	yes	>6	>60	<1.2 normal
neg	4	83	no		male	DM	yes	yes	yes	No	yes	No	1.2	no	85	Alive	8	yes	AbNormal	Peripheral involvement	No	less than 10 lesions	no				381	yes	>6	>60	>=1.2 abnormal
pos	7	55	no		female	no	No	No	No	No	yes	No	0	no	37	Alive	5	yes	AbNormal	Peripheral involvement	No	less than 10 lesions	no				182	yes	<=6	<=60	<1.2 normal
pos	9	39	no		female	no	yes	yes	No	No	yes	No	0.8	no	94	Alive	8	yes	AbNormal	Peripheral involvement	yes	more than 10 lesions	no				82	no	>6	<=60	<1.2 normal
pos	10	25	no		male	no	yes	No	yes	No	yes	No	1.3	no	95	Alive	2	yes	AbNormal	Lung bases involvement.	yes	less than 10 lesions	no				13	yes	<=6	<=60	>=1.2 abnormal
neg	2	78	no		male	no	yes	yes	No	No	yes	No	0.8	no	88	Alive	6	no	AbNormal	Lung bases involvement.	yes	more than 10 lesions	yes				360	yes	>6	>60	<1.2 normal
neg	7	58	no		female	HTn	No	yes	No	No	yes	No	1.2	no	88	Alive	2	yes	AbNormal	Peripheral involvement	yes	more than 10 lesions	no				202	yes	<=6	<=60	>=1.2 abnormal
pos	8	48	no		male	no	yes	yes	No	No	yes	No	1.4	no	95	Alive	3	yes	AbNormal	Multiple lobes involvement	yes	less than 10 lesions	no				133	yes	<=6	<=60	>=1.2 abnormal
neg	5	73	no		male	no	yes	yes	No	No	yes	No		no	95	Alive	3		Normal								322	no	<=6	>60
pos	7	17	no		female	no	yes	yes	No	No	yes	No	0.8	no	94	Alive	3	yes	AbNormal	Multiple lobes involvement	No	more than 10 lesions	no				6	yes	<=6	<=60	<1.2 normal
neg	10	75	no		male	OTHERS	No	No	No	No	yes	No	2.3	no	93	Alive	3	no	AbNormal	Peripheral involvement	No	less than 10 lesions	no				332	yes	<=6	>60	>=1.2 abnormal
neg	4	67	no		female	OTHERS	yes	yes	No	No	yes	No	0.8	no	93	Alive	5		Normal								285	yes	<=6	>60	<1.2 normal
neg	6	41	no		female	no	yes	No	No	No	No	No	0.8	no	95	Alive	2	yes	AbNormal	Peripheral involvement	yes	more than 10 lesions	no				92	yes	<=6	<=60	<1.2 normal
neg	6	38	no		female	no	yes	yes	No	No	No	No	0.8	no	92	Alive	3	yes	AbNormal	Peripheral involvement	yes	single lesion	no				75	no	<=6	<=60	<1.2 normal
pos	1	54	no		male	DM	yes	yes	No	No	No	No	1.4	no	89	Alive	5	yes	AbNormal	Multiple lobes involvement	yes	more than 10 lesions	no				174	no	<=6	<=60	>=1.2 abnormal
neg	5	78	no		male	OTHERS	yes	yes	No	No	yes	No	0.8	no	64	Alive	6	yes	AbNormal	Lung bases involvement.	No	single lesion	no				350	yes	>6	>60	<1.2 normal
neg	10	44	no		male	no	yes	yes	No	No	yes	No	1.3	no	94	Alive	4	yes	AbNormal	Lung bases involvement.	yes	more than 10 lesions	no				109	yes	<=6	<=60	>=1.2 abnormal
pos	3	29	no		female	no	No	yes	No	No	yes	No		no		Alive	4	yes	AbNormal	Multiple lobes involvement	yes		no				29	yes	<=6	<=60
pos	5	75	no		female	no	No	No	No	No	yes	No		no	92	Alive	1		Normal								333	no	<=6	>60
neg	9	65	no		male	OTHERS	No	yes	No	No	No	No	2.6	yes	95	Alive	9	yes	AbNormal	central	No	single lesion	no	3			272	yes	>6	>60	>=1.2 abnormal
neg	2	28	no		female	OTHERS	yes	yes	No	No	yes	No	1.1	no	97	Alive	5		Normal								24	yes	<=6	<=60	<1.2 normal
pos	4	54	no		female	no	yes	yes	No	No	yes	No	1.1	no	90	Alive	8	yes	AbNormal	Peripheral involvement	yes	more than 10 lesions	no				177	yes	>6	<=60	<1.2 normal
pos	2	81	no		female	DM	yes	yes	No	No	yes	No	1.4	yes	76	Alive	3	yes	AbNormal	Peripheral involvement	yes		no	1			372	yes	<=6	>60	>=1.2 abnormal
neg	9	78	no		male	HTn	yes	No	No	No	No	No	1.5	no	93	Alive	4		Normal								355	yes	<=6	>60	>=1.2 abnormal
neg	7	60	no		female	HTn	yes	yes	No	No	No	No	1	no	94	Alive	4	yes	AbNormal	Peripheral involvement	yes	less than 10 lesions	no				216	no	<=6	<=60	<1.2 normal
pos	7	38	no		male	no	yes	No	No	No	yes	No	0.9	no	93	Alive	2	yes	AbNormal	Multiple lobes involvement	yes	more than 10 lesions	no				76	yes	<=6	<=60	<1.2 normal
neg	9	55	no		male	no	yes	yes	No	No	yes	No	1.4	no	85	Alive	5	yes	AbNormal	Peripheral involvement	yes	less than 10 lesions	no				184	yes	<=6	<=60	>=1.2 abnormal
	3	51	no		male	no	yes	yes	No	No	No	No	1	yes	96	Alive	2	yes	AbNormal	Lung bases involvement.	No		no	2			158	yes	<=6	<=60	<1.2 normal
neg	7	77	no		male	HTn	No	No	No	No	yes	No	4	no	94	Alive	7	yes	AbNormal	Multiple lobes involvement	No	less than 10 lesions	no				344	yes	>6	>60	>=1.2 abnormal
neg	7	85	no		female	no	No	No	No	No	yes	No	1.3	no	90	Alive	4	yes	AbNormal	Multiple lobes involvement	yes	more than 10 lesions	no				396	yes	<=6	>60	>=1.2 abnormal
neg	8	66	no		male	HTn	yes	yes	No	No	No	No	1.8	no	92	Alive	5	yes	AbNormal	Multiple lobes involvement	yes	less than 10 lesions	yes				277	yes	<=6	>60	>=1.2 abnormal
pos	6	69	no		male	no	No	No	No	No	No	No	0.8	no	90	Alive	8	yes	AbNormal	Multiple lobes involvement	yes	more than 10 lesions	no				308	yes	>6	>60	<1.2 normal
neg	2	60	no		female	DM	yes	yes	No	No	yes	No	0.8	yes	91	Alive	4	yes	AbNormal	Peripheral involvement	yes	more than 10 lesions	no	5			215	yes	<=6	<=60	<1.2 normal
pos	6	26	no		female	no	yes	yes	No	No	yes	No	0.8	yes	96	Alive	20	yes	AbNormal	Multiple lobes involvement	yes	more than 10 lesions	no	16			17	no	>6	<=60	<1.2 normal
pos	5	32	no		male	no	yes	yes	No	No	yes	No	1.1	yes	88	Alive	8	no	AbNormal	Multiple lobes involvement	yes	more than 10 lesions	no	5			41	no	>6	<=60	<1.2 normal
neg	2	77	no		female	OTHERS	yes	No	No	No	yes	No	0.6	no	77	Alive	4	yes	AbNormal	Peripheral involvement	No	less than 10 lesions	no				343	yes	<=6	>60	<1.2 normal
neg	8	68	no		male	no	yes	yes	No	No	yes	No	1	no	93	Alive	4		Normal								298	yes	<=6	>60	<1.2 normal
neg	8	32	no		female	OTHERS	yes	yes	No	yes	yes	No	0.7	no	96	Alive	2	yes	AbNormal	Peripheral involvement	yes		no				40	yes	<=6	<=60	<1.2 normal
pos	9	67	no		male	HTn	yes	yes	No	No	yes	No	1.9	yes	80	Alive	17		Normal					1			280	yes	>6	>60	>=1.2 abnormal
	12	64	no		male	no	No	No	No	No	yes	No	0.9	no	85	Alive	5	no	AbNormal	Peripheral involvement	yes		yes				254	yes	<=6	>60	<1.2 normal
neg	11	86	no		male	DM	yes	yes	No	No	yes	No	1.4	no	92	Alive	3	yes	AbNormal	Peripheral involvement	yes	more than 10 lesions	no				400	yes	<=6	>60	>=1.2 abnormal
neg	7	39	no		male	no	yes	yes	No	No	yes	No	1	no	82	Alive	5	yes	AbNormal	Lung bases involvement.	No	less than 10 lesions	no				78	yes	<=6	<=60	<1.2 normal
neg	10	65	no		female	no	yes	No	No	No	yes	No	1	no	85	Alive	2	yes	AbNormal	Peripheral involvement	yes	more than 10 lesions	no				274	yes	<=6	>60	<1.2 normal
neg	1	67	no		male	HTn	No	yes	No	No	No	No	1.7	yes		Alive	3	yes	AbNormal	Peripheral involvement	yes	less than 10 lesions	no	2			288	yes	<=6	>60	>=1.2 abnormal
pos	10	77	no		male	OTHERS	No	No	No	No	yes	No	1.4	no	86	Alive	5	yes	AbNormal	Peripheral involvement	yes	less than 10 lesions	no				342	yes	<=6	>60	>=1.2 abnormal
pos	7	55	no		female	OTHERS	No	No	No	No	yes	No	0.5	no	90	Alive	14	yes	AbNormal	Peripheral involvement	yes	less than 10 lesions	no				180	yes	>6	<=60	<1.2 normal
pos	3	82	no		male	HTn	yes	yes	No	No	yes	No	1	no	95	Alive	3	yes	AbNormal	Lung bases involvement.	yes	more than 10 lesions	no				379	no	<=6	>60	<1.2 normal
neg	3	65	no		female	OTHERS	yes	yes	No	No	yes	No		no		Alive	4	no	AbNormal	Multiple lobes involvement	yes	more than 10 lesions	no				271	no	<=6	>60
	9	52	no		male	HTn	No	No	No	No	yes	No	1	no	77	Alive	1		Normal								164	yes	<=6	<=60	<1.2 normal
neg	10	49	no		female	OTHERS	No	No	No	No	yes	No	0.8	no	93	Alive	7	no	AbNormal	Peripheral involvement	No	less than 10 lesions	yes				144	yes	>6	<=60	<1.2 normal
pos	7	74	no		male	OTHERS	yes	yes	No	No	yes	No	1.5	no	97	Alive	4	yes	AbNormal	Lung bases involvement.	No	less than 10 lesions	no				325	yes	<=6	>60	>=1.2 abnormal
neg	2	36	no		male	no	yes	yes	No	No	yes	No	1	no	92	Alive	3	yes	AbNormal	Lung bases involvement.	yes	more than 10 lesions	no				62	yes	<=6	<=60	<1.2 normal
neg	7	67	no		female	HTn	yes	yes	No	No	No	No	0.9	no	94	Alive	3	yes	AbNormal	Multiple lobes involvement	yes	more than 10 lesions	no				286	yes	<=6	>60	<1.2 normal
neg	2	49	no		male	no	yes	yes	No	No	No	No	1.3	no	95	Alive	2		Normal								146	yes	<=6	<=60	>=1.2 abnormal
neg	1	62	no		male	no	No	No	No	No	No	No	1.3	yes	80	Alive	11		Normal					1			244	yes	>6	>60	>=1.2 abnormal
	10	48	no		female	no	yes	yes	yes	No	yes	No		no	97	Alive	1	yes	AbNormal	Multiple lobes involvement	yes	less than 10 lesions	no				132	yes	<=6	<=60
neg	4	43	no		female	no	No	yes	No	No	yes	No	1.1	no	95	Alive	4	yes	AbNormal	Peripheral involvement	yes	more than 10 lesions	no				100	yes	<=6	<=60	<1.2 normal
neg	5	36	no		male	no	yes	yes	No	No	yes	yes	1.7	no	94	Alive	4	yes	AbNormal	Lung bases involvement.	yes	more than 10 lesions	no				61	yes	<=6	<=60	>=1.2 abnormal
pos	10	59	no		female	no	No	No	No	No	yes	No	1.2	no	96	Alive	5	no	AbNormal	Peripheral involvement	No	more than 10 lesions	no				208	yes	<=6	<=60	>=1.2 abnormal
pos	12	79	no		female	no	No	No	No	No	yes	No	1.2	no	90	Alive	4	yes	AbNormal	Lung bases involvement.	yes	less than 10 lesions	no				362	yes	<=6	>60	>=1.2 abnormal
neg	5	67	no		female	no	No	No	No	No	yes	No	0.8	no	39	Alive	4	yes	AbNormal	Lung bases involvement.	yes	more than 10 lesions	no				283	no	<=6	>60	<1.2 normal
	4	54	no		male	no	yes	No	No	No	yes	No	1.1	no	90	Alive	4	yes	AbNormal	Lung bases involvement.	yes	more than 10 lesions	no				172	no	<=6	<=60	<1.2 normal
pos	3	57	no		female	no	No	yes	No	No	yes	No		no	95	Alive	3	yes	AbNormal	Peripheral involvement	yes	more than 10 lesions	no				195	yes	<=6	<=60
pos	4	32	no		female	OTHERS	yes	yes	No	No	yes	No	0.8	no	92	Alive	2		Normal								37	yes	<=6	<=60	<1.2 normal
pos	4	40	no		male	no	yes	yes	No	No	yes	No		no	98	Alive	1	yes	AbNormal	Multiple lobes involvement	yes	more than 10 lesions	no				89	no	<=6	<=60
pos	6	36	no		male	no	yes	yes	No	No	yes	No	1	no	93	Alive	2	yes	AbNormal	Apical lobes	No	single lesion	no				66	yes	<=6	<=60	<1.2 normal
neg	8	84	no		female	no	No	No	No	No	No	No	1.3	no	74	Alive	7	yes	AbNormal	Peripheral involvement	yes	more than 10 lesions	no				388	yes	>6	>60	>=1.2 abnormal
neg	5	84	no		female	HTn	No	yes	No	No	yes	No	1.1	no	82	Alive	5		Normal								390	no	<=6	>60	<1.2 normal
pos	6	56	yes	10 فروردین	male	no	yes	yes	No	No	yes	No	1.3	no	91	Alive	2	yes	AbNormal	Lung bases involvement.	yes	more than 10 lesions	no		8		185	yes	<=6	<=60	>=1.2 abnormal														8
neg	7	60	yes	28 اردیبهشت	male	OTHERS	No	yes	yes	No	No	No	1.4	no	85	Alive	8	yes	AbNormal	central	yes	less than 10 lesions	yes		30		226	yes	>6	<=60	>=1.2 abnormal														30
neg	5	40	yes	1 اردیبهشت	male	no	No	No	No	No	No	No	4.4	yes	92	death	20	yes	AbNormal	Multiple lobes involvement	yes	more than 10 lesions	yes	14	6		87	yes	>6	<=60	>=1.2 abnormal														6
pos	7	78	yes	8 اردیبعشت	female	HTn	yes	yes	No	No	No	No	1.4	no	79	Alive	4	yes	AbNormal	Multiple lobes involvement	yes	less than 10 lesions	no		25		352	yes	<=6	>60	>=1.2 abnormal														25
pos	10	68	yes	11 اردیبهشت	male	no	yes	yes	No	No	yes	No	1.5	no	91	Alive	2	yes	AbNormal	Lung bases involvement.	yes	less than 10 lesions	no		4		300	yes	<=6	>60	>=1.2 abnormal														4
neg	8	56	yes	17 تیر و 29 خرداد	male	OTHERS	yes	yes	No	No	yes	No	1.2	no	75	Alive	12	yes	AbNormal	Peripheral involvement	yes	less than 10 lesions	yes		30	40	190	yes	>6	<=60	>=1.2 abnormal														30
pos	10	76	yes	16 اردیبهشت	female	DM	No	yes	No	No	yes	No		no	94	Alive	2	no	AbNormal	Peripheral involvement	No	less than 10 lesions	no		6		337	yes	<=6	>60															6
neg	10	65	yes	1 شهریور	male	no	yes	yes	No	No	yes	No	1.3	no	84	Alive	3	yes	AbNormal	Peribronchovascular distribution	yes	less than 10 lesions	no		134		263	no	<=6	>60	>=1.2 abnormal														134
	4	77	yes	23 فروردین	male	no	yes	yes	No	No	yes	No	1.1	no	85	Alive	3	yes	AbNormal	Peripheral involvement	yes	more than 10 lesions	no		23		346	yes	<=6	>60	<1.2 normal														23
	12	68	yes	22 خرداد	female	OTHERS	yes	yes	yes	No	yes	No		no	80	Alive	1	yes	AbNormal	Peripheral involvement	yes	single lesion	no		20		297	yes	<=6	>60															20
neg	5	44	yes	25 شهریور	female	DM	No	yes	yes	No	No	No	7.9	no	93	Alive	4	yes	AbNormal	Peripheral involvement	No	less than 10 lesions	no		160		111	yes	<=6	<=60															160
pos	8	87	yes	18 اردیبهشت	female	DM	yes	yes	No	No	yes	No	0.9	no	80	Alive	5	yes	AbNormal	Lung bases involvement.	yes	less than 10 lesions	no		13		408	yes	<=6	>60	<1.2 normal														13
pos	4	67	yes	17 آبان	male	no	No	No	yes	No	yes	No	1.2	no	90	Alive	2		Normal						280		289	no	<=6	>60	>=1.2 abnormal														280
pos	10	55	yes	16 اردیبهشت	female	HTn	No	yes	No	No	yes	No	1	no	90	Alive	7	yes	AbNormal	Lung bases involvement.	yes	more than 10 lesions	no		9		181	yes	>6	<=60	<1.2 normal														9
neg	1	67	yes	22 مرداد	female	OTHERS	No	No	No	No	yes	No	0.7	no	97	Alive	4		Normal						170		278	yes	<=6	>60	<1.2 normal														170
neg	9	47	yes	16 شهریور	male	DM	No	No	No	No	yes	No	3.7	yes	99	Alive	17		Normal					1	127		127	yes	>6	<=60	>=1.2 abnormal														127
neg	1	73	yes	20 فروردین	female	OTHERS	yes	No	yes	No	yes	No	0.8	no	94	Alive	3		Normal						47		321	yes	<=6	>60	<1.2 normal														47
neg	6	53	yes	26 مرداد	male	OTHERS	No	yes	No	No	yes	No	1.1	no	87	Alive	6	yes	AbNormal	Lung bases involvement.	No	single lesion	no		126		169	yes	>6	<=60	<1.2 normal														126
neg	6	57	yes	12 آبان	female	OTHERS	yes	yes	No	No	yes	No	0.9	no	91	Alive	2	yes	AbNormal	Lung bases involvement.	No	single lesion	no		220		194	yes	<=6	<=60	<1.2 normal														220
neg	8	72	yes	6 مرداد	male	HTn	No	No	No	No	yes	No	1.2	no	89	Alive	3	no	AbNormal	Peripheral involvement	No	single lesion	no		96		316	yes	<=6	>60	>=1.2 abnormal														96
	2	62	yes	14 آبان	female	OTHERS	yes	yes	No	No	yes	No	1.2	no	96	Alive	5		Normal						280		234	yes	<=6	>60	>=1.2 abnormal														280
pos	9	51	yes	13 اردیبهشت	male	OTHERS	yes	yes	yes	No	No	No	1	no	95	Alive	15	yes	AbNormal	Peripheral involvement	yes	less than 10 lesions	yes		3		159	yes	>6	<=60	<1.2 normal														3
pos	6	48	yes	17 فروردین	female	DM	yes	No	No	No	yes	No	1.1	no	85	Alive	5	yes	AbNormal	Lung bases involvement.	yes	more than 10 lesions	no		10		130	yes	<=6	<=60	<1.2 normal														10
pos	9	73	yes	15 اردیبهشت	female	DM	yes	No	No	No	yes	No	1.2	no	92	Alive	8	yes	AbNormal	Lung bases involvement.	No	less than 10 lesions	no		7		324	no	>6	>60	>=1.2 abnormal														7
neg	9	82	yes	15 اردیبهشت	female	OTHERS	No	No	No	No	yes	No	1.5	no	85	Alive	4	no	AbNormal	Peripheral involvement	yes	less than 10 lesions	no		10		375	yes	<=6	>60	>=1.2 abnormal														10
neg	6	72	yes	26 فروردین	female	HTn	yes	No	No	No	yes	No	1.4	no	80	Alive	6	yes	AbNormal	Peripheral involvement	yes	less than 10 lesions	no		6		317	yes	>6	>60	>=1.2 abnormal														6
neg	8	77	yes	27 فروردین	male	HTn	No	No	No	No	yes	No	1.4	no	96	Alive	3		Normal						4		347	no	<=6	>60	>=1.2 abnormal														4
neg	10	94	yes	28 فروردین	male	no	No	No	No	No	yes	No	3.6	no	98	Alive	5	yes	AbNormal	Peripheral involvement	yes	less than 10 lesions	no		20		415	yes	<=6	>60	>=1.2 abnormal														20
pos	10	51	yes	9 شهریور	male	no	yes	No	No	No	yes	No	1.2	no	89	Alive	8	yes	AbNormal	Peripheral involvement	No	less than 10 lesions	no		129		161	yes	>6	<=60	>=1.2 abnormal														129
neg	9	58	yes	30 اردیبهشت	male	DM	yes	No	No	No	yes	No	1	yes	75	Alive	4	yes	AbNormal	Peripheral involvement	yes	less than 10 lesions	no	1	22		198	yes	<=6	<=60	<1.2 normal														22
neg	3	86	yes	26 تیر	male	OTHERS	No	yes	No	No	yes	No	1.4	no	88	Alive	5		Normal						120		401	yes	<=6	>60	>=1.2 abnormal														120
pos	3	62	yes	25 فروردین	female	DM	yes	No	No	No	No	No		no	93	Alive	19	yes	AbNormal	Peripheral involvement	yes	more than 10 lesions	no		22		240	yes	>6	>60															22
neg	5	54	yes	1 خرداد 1 آبان	male	no	yes	yes	No	No	yes	No	0.95	no	85	Alive	6	yes	AbNormal	Lung bases involvement.	yes	less than 10 lesions	no		73	150	173	yes	>6	<=60	<1.2 normal														73
neg	9	43	yes	31 خرداد	female	no	yes	No	No	No	yes	No	0.9	no	96	Alive	8	yes	AbNormal	Peripheral involvement	yes	less than 10 lesions	no		45		103	yes	>6	<=60	<1.2 normal														45
neg	7	43	yes	29 فروردین	female	no	yes	No	No	No	yes	No	0.9	no	95	Alive	8	yes	AbNormal	Peripheral involvement	yes	more than 10 lesions	no		3		102	yes	>6	<=60	<1.2 normal														3
pos	8	87	yes	18 اردیبهشت	female	DM	yes	yes	No	No	yes	No	0.9	no	80	Alive	5	yes	AbNormal	Lung bases involvement.	yes	less than 10 lesions	no		13		409	yes	<=6	>60	<1.2 normal														13
neg	10	78	yes	14 شهریور	female	DM	yes	No	No	No	yes	No	1.3	yes	89	Alive	6	yes	AbNormal	Lung bases involvement.	No	less than 10 lesions	no	1	120		358	yes	>6	>60	>=1.2 abnormal														120
neg	3	52	yes	8 دی	female	DM	No	yes	No	No	yes	No	1.3	yes	88	Alive	10	yes	AbNormal	central	No	single lesion	no	1	300		166	yes	>6	<=60	>=1.2 abnormal														300
neg	5	83	yes	23 خرداد	male	HTn	No	No	No	No	yes	No		no	88	Alive	9	yes	AbNormal	central	yes	single lesion	no		65		384	yes	>6	>60															65
pos	8	65	yes	20 اردیبهشت	male	no	yes	yes	No	No	yes	No	1.2	yes	88	Alive	10	yes	AbNormal	Peripheral involvement	yes	less than 10 lesions	no	1	10		268	no	>6	>60	>=1.2 abnormal														10
neg	3	69	yes	22 تیر	female	no	No	yes	No	No	yes	No	1.3	no	80	Alive	21	no	AbNormal	Peripheral involvement	yes	more than 10 lesions	no		127		306	yes	>6	>60	>=1.2 abnormal														127
pos	5	75	yes	6 فروردین	male	DM	yes	No	No	No	yes	No	1.2	no	90	Alive	3	yes	AbNormal	Multiple lobes involvement	yes	more than 10 lesions	no		3		335	no	<=6	>60	>=1.2 abnormal														3
neg	7	78	yes	2 اردیبهشت	female	DM	yes	No	No	No	yes	No	1.4	yes	96	Alive	19	no	AbNormal	Peripheral involvement	No	less than 10 lesions	no	1	3		359	yes	>6	>60	>=1.2 abnormal														3
pos	10	86	yes	27 مهر	male	no	No	yes	No	No	yes	yes	1.1	no	90	Alive	4	no	AbNormal	Peribronchovascular distribution	No	more than 10 lesions	no		160		405	yes	<=6	>60	<1.2 normal														160
neg	5	91	yes	10 فروردین	male	no	No	No	No	No	yes	No	1.8	no	89	Alive	2	yes	AbNormal	Lung bases involvement.	yes	less than 10 lesions	no		8		412	yes	<=6	>60	>=1.2 abnormal														8
neg	4	78	yes	6 فروردین	female	OTHERS	No	No	No	No	yes	No	1.4	yes	85	Alive	9	yes	AbNormal	Multiple lobes involvement	yes	more than 10 lesions	no	1	5		357	yes	>6	>60	>=1.2 abnormal														5
neg	9	54	yes	15 اردیبهشت	female	no	yes	yes	No	No	yes	No	0.9	no	96	Alive	19	yes	AbNormal	Lung bases involvement.	No	less than 10 lesions	no		3		176	yes	>6	<=60	<1.2 normal														3
pos	4	39	yes	16 فروردین	male	no	No	yes	No	No	No	No	1.2	no	85	Alive	3	yes	AbNormal	Peripheral involvement	yes	more than 10 lesions	no		13		81	yes	<=6	<=60	>=1.2 abnormal														13
neg	2	29	yes	9 فرورین	male	OTHERS	No	No	No	No	No	No	5	yes	80	death	12		Normal					10	15		27	no	>6	<=60	>=1.2 abnormal														15
neg	5	51	yes	11 فروردین	female	no	yes	yes	yes	No	yes	No		no	97	Alive	2	yes	AbNormal	Lung bases involvement.	yes	single lesion	no		9		156	yes	<=6	<=60															9
neg	9	82	yes	11 اردیبهشت	female	OTHERS	No	No	No	No	yes	No	1.2	no	68	Alive	7	yes	AbNormal	Peripheral involvement	yes	less than 10 lesions	no		4		374	yes	>6	>60	>=1.2 abnormal														4
